# Supplementary material for: On the origin of F-wave: involvement of central synaptic mechanisms
Source: Brain. 2023 Oct 5;147(2):406–13. doi: 10.1093/brain/awad342 (PMC10834253; doi:10.1093/brain/awad342)
Supplement: awad342_Supplementary_Data [file awad342_supplementary_data.zip]

Archive with 2 entries (2 files):
- brain-2023-01139-File006.pdf
- brain-2023-01139-File007.xlsx
