# Supplementary material for: On the origin of F-wave: involvement of central synaptic mechanisms
Source: Brain. 2023 Oct 5;147(2):406–13. doi: 10.1093/brain/awad342 (PMC10834253; doi:10.1093/brain/awad342)
Supplement: awad342_Supplementary_Data [file awad342_supplementary_data.zip › brain-2023-01139-File007.xlsx]

## Sheet: Legend
Abbreviations			Tab name	Key
Rep	reperfusion		orto_anti_spikes_labelled_MNs	Anti- and orthodromic spike chronodispersion calculations of patched motor neurons in dorsal-horn ablated preparations
SCN	sciatic nerve stimulation protocols		direct_resp_size_consistency	This tab shows how the direct response changes after each protocol and show the consistency of its size throughout 0 mM Ca and NBQX protocols
TN	tibial nerve stimulation protocols		F-wave_size_analysis	Raw calculation of peak-to-peak F-wave values per sweep and scaled size of F-waves as % of maximum direct response
VAR	variance		F-wave_latency	F-wave minimum and maximum latency values used to calculate chronodispersion, and latency variance (jitter)
			VAR_of_size_vs_latency	Variance of latencies of F-wave and direct response used to compare jitters in Figures 2H and 3G

## Sheet: orto_anti_spikes_labelled_MNs
	Cell	Cc (nS)	Spike threhold (mV)	Antidromic chronodispersion (ms)	Orthodromic chronodispersion (ms)
	m1	61	-41.2	0.63
	m2
	m3	34.8	-37.3	0.29
	m4	33.2	-44.4		2.13
	m5	34.5	-39	0.18
	m6	35.6	-31.2	0.32
	m7	37.3	-34.1		1.07
	m8	66.1	-35.1		1.74
	m9	26.4	-38.1	0.56
	m10	54.9	-23.4	0.14
	m11		-37.4		1.46
	m12	37.1	-34.3	0.47	2.73
	m13	40.1	-32.9		1.79
	m14	50.7	-31.3		1.57
	m15	63.1	-37.5		0.71
	m16	49.7	-34.1
	m17	50.6	-34.5	0.14	1.01
	m18	53.9	-49.4	0.06
	m19	70.3	-25.8
	m20	90.5	-42.2		2.06
	m21	50.9	-37.1	0.22	1.84
	m22	32.5	-40.8	0.08
	m23	28.6	-43	0.63	1.75
	m24	55.2	-34.4	0.62
	m25	72.3	-32.2	1.1

## Sheet: direct_resp_size_consistency
		PLUS means increase, MINUS means decrease in direct response
		% direct response change 0 Ca	% direct response change NBQX
SCN	210609	14.2857	23.0769
	210625	-4.10959	-14.059
	210630	-9.20245	-11.8519
	210701	20.3562	9.13706
	210721	-2.91667	1.62933
TN	210820		-12.5
	210910	4.71429	-2.9321
	221018		-3.16456
	221209	-2.25225	11.6304
	230116		-13.5593
	230213	-13.786	14.5946

## Sheet: F-wave_size_analysis
	SCN											TN
Rep:reperfusion	210609 - 2 mM	210609 - rep 2 mM	210625 - 2 mM	210625 - rep2 mM	210630 - 2 mM	210630 - rep2 mM	210701 - 2 mM	210701 - rep2 mM	210721 - 2 mM	210721 - rep2 mM		210820 - 2 mM	210910 - 2 mM	210910 - rep2 mM	221018 - 2 mM	221209 - 2 mM	221209 - rep2 mM	230116 - 2 mM	230213 - 2 mM	230213 - rep2 mM
	0.0157305	0.0215207	0.0164768	0.0223085	0.0380991	0.0218148	0.0247006	0.0597065	0.0982158	0.0493219		0.0267193	0.0586558	0.0288983	0.0384818	0.132345	0.0254343	0.0553972	0.0121444	0.0274658
	0.0146885	0.0151515	0.0168876	0.026769	0.0312149	0.0288916	0.0229228	0.0645737	0.117371	0.0440343		0.0210873	0.0680878	0.022286	0.0301082	0.140435	0.0344643	0.0712197	0.0196945	0.0187941
	0.0156439	0.0116148	0.0118935	0.0289194	0.0291895	0.0358368	0.0262418	0.0747776	0.103126	0.0584827		0.0171771	0.0712355	0.0221414	0.0278973	0.0993489	0.0347821	0.0932743	0.0161792	0.0138654
	0.0155324	0.0190563	0.0117256	0.03595	0.0289577	0.0315961	0.0231031	0.057703	0.0975613	0.0561692		0.0200712	0.0680981	0.0250102	0.0409798	0.0775344	0.0385007	0.0484306	0.015614	0.013549
	0.017657	0.0249258	0.0114389	0.0252178	0.0465214	0.0457401	0.0206924	0.0641108	0.111847	0.0513764		0.0202157	0.0609584	0.0297439	0.0372384	0.0886681	0.0286878	0.078007	0.0294065	0.00939393
	0.0189146	0.0216186	0.0124385	0.0325712	0.0302529	0.0394538	0.0273744	0.0677141	0.102699	0.0477675		0.0174622	0.0425802	0.0332605	0.0400524	0.0994072	0.0279676	0.0924398	0.0189124	0.0158253
	0.0145816	0.0213575	0.0125804	0.0266239	0.0329893	0.039645	0.0230557	0.0674792	0.0823126	0.0471331		0.0210095	0.0413797	0.0250595	0.043467	0.104061	0.0378827	0.0488386	0.0241975	0.0121579
	0.0144884	0.0170474	0.0168005	0.0240857	0.030942	0.0605167	0.0203187	0.0472056	0.0853326	0.0586352		0.0222438	0.0474814	0.0232242	0.0371759	0.0773116	0.0273405	0.0565147	0.0200164	0.0117449
	0.0128914	0.0250174	0.0154854	0.0250665	0.0295458	0.0429852	0.0193691	0.0577455	0.0769512	0.0580635		0.0205896	0.0615718	0.0221539	0.0321785	0.0879205	0.0429502	0.0626138	0.0221554	0.0150744
	0.0119948	0.0214636	0.0137564	0.0243019	0.0318442	0.0335468	0.0192121	0.0571546	0.104976	0.067899		0.0225244	0.0523352	0.0252405	0.0338376	0.0919547	0.0416239	0.0592248	0.0118848	0.0161404
	0.0167235	0.0192681	0.0127827	0.0315461	0.0283614	0.035696	0.0160391	0.0633329	0.0863449	0.0428051		0.0267344	0.0456001	0.0264863	0.0336019	0.0811614	0.0506569	0.0435505	0.0173023	0.0224758
	0.013506	0.0175821	0.0194981	0.0284078	0.0353703	0.031103	0.0217083	0.0673965	0.108941	0.0515282		0.0209516	0.0475004	0.0267441	0.0346223	0.0769997	0.0428393	0.0696897	0.0150941	0.0212059
	0.0159308	0.0265328	0.0168252	0.0259588	0.026423	0.0342774	0.0381937	0.0661146	0.117713	0.0454761		0.023436	0.049644	0.0302428	0.0351665	0.0977727	0.042697	0.0420078	0.0199776	0.0148754
	0.0167452	0.0264782	0.0125065	0.0259838	0.0274088	0.0424397	0.0223518	0.0578857	0.0799562	0.055919		0.0171938	0.0525057	0.022646	0.0480261	0.0885043	0.0535551	0.0464148	0.0200584	0.0258189
	0.0143073	0.0235031	0.0148707	0.0237801	0.0482926	0.0411332	0.0182026	0.0622353	0.0923004	0.0518291		0.0205811	0.0625691	0.0264173	0.0461574	0.0703535	0.0646901	0.0546131	0.0192373	0.0244141
	0.0119793	0.0233942	0.0167499	0.0279811	0.0328987	0.0393615	0.0189837	0.066143	0.0895896	0.0594446		0.020048	0.0750296	0.0297314	0.0348221	0.0484968	0.0552369	0.0639158	0.022525	0.0199631
	0.0177242	0.0173937	0.0150903	0.026579	0.0319345	0.0589364	0.0228047	0.0426718	0.0922098	0.0640664		0.018954	0.0446511	0.0514994	0.044754	0.0637235	0.0766434	0.0728828	0.018309	0.0214677
	0.0186459	0.0259976	0.0117222	0.0230959	0.0235413	0.0390846	0.0198781	0.0528483	0.0842864	0.0529914		0.0198057	0.0558898	0.031133	0.0312377	0.0840838	0.0532346	0.0718956	0.0165835	0.0244141
	0.0164008	0.0287557	0.0147417	0.0318825	0.0236729	0.0393263	0.0163848	0.0525311	0.11519	0.0656512		0.0196885	0.0623443	0.0328794	0.0331415	0.0812482	0.0579482	0.0621578	0.0181351	0.0121612
	0.0139589	0.0258882	0.0118758	0.0249757	0.0279739	0.0288784	0.0174936	0.049688	0.10296	0.062988		0.0216041	0.0503085	0.0350993	0.0352498	0.0712055	0.0551902	0.0758628	0.0225224	0.0192918
	0.0121823	0.0227537	0.0142829	0.0226123	0.0261984	0.0422298	0.019068	0.0853719	0.0866024	0.0635034		0.0156751	0.0506881	0.0286046	0.0444917	0.0803841	0.0540428	0.0442474	0.0192214	0.0172194
	0.01163	0.0230899	0.0196163	0.0247409	0.029563	0.0246366	0.0274871	0.0579893	0.101436	0.0543805		0.0179289	0.0495466	0.031525	0.0416139	0.0830541	0.0653877	0.0628078	0.0188188	0.0185773
	0.0121594	0.0235763	0.0160695	0.0164157	0.0300365	0.0311808	0.0171221	0.0565288	0.116126	0.0491446		0.0200779	0.0475266	0.0287797	0.0312739	0.0820596	0.0204588	0.0510693	0.0192277	0.0135421
	0.0142677	0.0170994	0.0147418	0.026212	0.0303592	0.0272702	0.0199821	0.0540035	0.0943842	0.0456689		0.0168658	0.0477097	0.0384187	0.0315398	0.0715798		0.0536782	0.0149117	0.0141115
	0.0171203	0.0262788	0.0170223	0.0246759		0.0349081	0.0200712	0.0702771	0.10943	0.0508466		0.0232924	0.0611228	0.0326255	0.0420748	0.0746571		0.0802548	0.0164684	0.0134643
	0.0167135	0.0307591	0.0169177	0.0231894		0.022939	0.0159038	0.0708545	0.103946	0.0422338		0.0183523		0.0263311	0.0403154	0.0810854		0.0421964	0.0191319	0.015767
	0.0193889	0.0176017	0.0137707	0.0263599		0.0358962	0.0136325	0.0625773	0.0974963	0.0471173		0.0162542		0.0316608	0.0508814	0.0895337		0.0520749	0.019606	0.0229787
	0.0142827	0.0267014	0.0121016	0.0271185		0.0345917	0.0196146	0.0599807	0.0921014	0.0412566		0.0206036		0.0304947	0.0323001	0.0700962		0.0638339	0.0176432	0.0145607
	0.017296	0.018199	0.0139464	0.0271259		0.035432	0.0213002	0.0494431	0.0953319	0.0576309		0.024961		0.0288079	0.0377177	0.0820069		0.0721338	0.0147499	0.0118329
	0.0199399	0.0257108	0.0110824	0.0262654		0.035062	0.0228861	0.0619906	0.102009	0.0680569		0.0209417		0.0330831	0.059244	0.0533164		0.0752341	0.0177185	0.0144009
	0.0211885	0.0253302	0.0174721	0.0247007		0.0392171		0.0498731	0.0937756	0.0420455		0.0165135		0.0325054	0.038861	0.0899339		0.0951755	0.0160078	0.0104182
	0.0166243	0.0149403	0.0125511	0.0255402		0.0444214		0.0619477	0.101772	0.0437411		0.0198135		0.0351343	0.0526676	0.0716905		0.0631134	0.0116351	0.0180014
	0.0138308	0.0239933	0.0163879	0.0233518		0.0358079		0.055707	0.107927	0.0635002		0.0181655		0.0476203	0.0640271	0.0617931		0.0679486	0.0185604	0.0162671
	0.0127698	0.0243808	0.020069	0.0233004		0.0480445		0.0524619	0.103214	0.0718368		0.0144261		0.0321698	0.0439184	0.0643171		0.0752766	0.0177728	0.00800883
	0.0115672	0.0237471	0.0173383	0.0265478		0.0385119		0.0614927	0.0980213	0.0670333		0.0240779		0.0263241	0.0505882	0.0691419		0.0599935	0.0202461	0.00995257
	0.0185688	0.0220984	0.0165416	0.0274987		0.0196155		0.0359676	0.11237	0.0432151		0.0159216		0.0402275	0.0449094	0.0721341		0.0639109	0.0147821	0.0171895
	0.0149238	0.0250344	0.0126586	0.0201206		0.0287105		0.0368914	0.113758	0.051776		0.0177666		0.0390529	0.0426896	0.0717545		0.0705477	0.0211165	0.0138529
	0.0164612	0.0255281	0.011949	0.0189938		0.0319886		0.0542421	0.110933	0.0545536		0.0178094		0.0276448	0.0568165	0.0618368		0.064572	0.0159144	0.0139019
	0.0150628	0.03253	0.0178617	0.0228861		0.032346		0.0575487	0.110503	0.0566425		0.0166731		0.0253865	0.0510245	0.0565555		0.058639	0.0228615	0.0205977
	0.011687	0.0225916	0.0197638	0.0272378		0.0191886		0.0537845	0.112262	0.0515937					0.039549	0.0657312		0.0716803	0.0291824	0.00958977
		0.026949	0.0155457			0.0213558		0.0520146	0.110068	0.0565468					0.0344648	0.0656755		0.0623261	0.0232153	0.0180351
		0.0223963	0.0153557					0.0550022	0.118107	0.0638539					0.027417	0.0771323		0.0857576	0.0152588	0.0121476
		0.0295557	0.0154848					0.0439354	0.094377	0.04333					0.0400874	0.0583628		0.0641168	0.0195385	0.00939444
		0.0255457	0.0157646						0.0983591	0.0727985					0.040209	0.0731165		0.0725767	0.0130096	0.0238275
		0.0278315	0.0150278							0.0486538					0.0273098	0.0672258		0.0868196	0.0239874	0.0147201
		0.0233732	0.0149954							0.0583723					0.0422717	0.0586682		0.102145	0.0122897	0.0192082
		0.0273988	0.0147956							0.0516325					0.0359117	0.0694138		0.0717918	0.0134601	0.018495
		0.0241935	0.0119753							0.0443964					0.0407324	0.0644421		0.0874556	0.0189478	0.0136554
		0.023042	0.0176091							0.0504298					0.116917	0.0574166		0.0813749	0.0195027	0.0118498
		0.0221942	0.0125312							0.0458671					0.0343453	0.080039		0.0550387	0.0249079	0.011043
		0.0187846	0.011987							0.0582494					0.0471561	0.0763145		0.0870494	0.0170202	0.0124759
		0.0330061	0.0136503							0.0478218					0.0505881	0.0618402		0.058023	0.022648	0.0147941
		0.0188074	0.0144346							0.046495					0.0575979	0.0474159		0.0640786	0.0132142	0.0190445
		0.0275095	0.0180989							0.0408217					0.0555633	0.0583269		0.0504848	0.0101071	0.0111337
		0.0247937	0.0247488							0.0452971					0.0478652			0.110808	0.0137238	0.0179621
		0.0301901	0.0153565							0.0390601					0.0458866			0.0867786	0.0179376	0.0189746
		0.0261704	0.012227							0.0691996					0.0455874			0.0741891	0.0155484	0.0118397
		0.0264177	0.0135839							0.0809081					0.0496365			0.109729	0.0116375	0.0147261
		0.0240213	0.0130185							0.0508671					0.0637129			0.0402572	0.019288	0.00856281
		0.0268985	0.0122065							0.0352527					0.0509452			0.0463993	0.0148956	0.00762389
		0.0247303	0.0149175												0.0606922			0.0483599	0.0162393	0.0193868
		0.0209471	0.013491												0.0544826			0.0591341	0.0120874	0.0103036
		0.0304204	0.0153818												0.0495833			0.0610911	0.0178246	0.0172313
		0.034141	0.0121971												0.0504851			0.0529701	0.0131552	0.0128521
		0.0215397	0.0154227												0.0447211			0.0451125	0.0133522	0.0195516
		0.0326898	0.0127877												0.0581787			0.0416931	0.0114792	0.00947574
			0.0123591												0.0650868			0.0576539	0.014922	0.0136791
			0.0132629												0.0508313			0.0594457	0.0113129	0.0117008
			0.0124264												0.0560414				0.021699	0.0104897
			0.0188025												0.0633663				0.0148096	0.0207078
			0.0152571												0.0688591				0.0237479	0.00920806
			0.0161823												0.084778				0.014038	0.0237054
			0.0175951												0.0576893				0.0123826	0.0148635
			0.013479												0.048997				0.0181685	0.0179164
			0.0157868												0.0716758				0.0113482	0.0117196
			0.0125965												0.0912862				0.0121995	0.0128485
			0.0172892												0.0801865				0.0162379	0.0129108
			0.0108407												0.077679				0.0190605	0.0129955
			0.0113859												0.0591088				0.0148531	0.015672
			0.0128231												0.0763768				0.0120986	0.0131688
			0.0131426												0.0507437				0.0124269	0.013741
			0.011269												0.0508893				0.0240526	0.0189915
			0.0138787												0.0864339				0.012778	0.0089693
			0.0147228												0.0700371				0.00929392	0.0140851
			0.0199418																0.0119912	0.0213787
			0.0115587																0.00985137	0.0162526
			0.0112692																0.0179697	0.0184121
			0.0147284																0.0169943	0.0147461
			0.0159342																0.00940308	0.012433
																			0.0093146	0.0112139
																			0.0184365	0.0195034
																			0.0118697	0.0157074
																			0.0124761	0.0193947
																			0.0171533	0.0146064
																			0.0116743	0.01238
																			0.0135792	0.0170129
																			0.0133273	0.0285002
																			0.0201301	0.0135361
																			0.0184121	0.0132698
																			0.0193867
																			0.0118885
																			0.0136998
																			0.0135617
																			0.0184676
																			0.0174697
																			0.0111277
																			0.0093693
																			0.011252
																			0.0145291
																			0.0118192
																			0.0134738
																			0.0128552
																			0.0147569
																			0.0110076
																			0.0100227
																			0.0115879
																			0.0111844
																			0.0128507
																			0.0134831
																			0.0115668
																			0.0174665
																			0.0172959
																			0.0196657
																			0.0110719
																			0.0116885
																			0.00950782
																			0.0160694
																			0.0231264
	Scaled to direct response
	210609 - 2 mM	210609 - rep 2 mM	210625 - 2 mM	210625 - rep2 mM	210630 - 2 mM	210630 - rep2 mM	210701 - 2 mM	210701 - rep2 mM	210721 - 2 mM	210721 - rep2 mM		210820 - 2 mM	210910 - 2 mM	210910 - rep2 mM	221018 - 2 mM	221209 - 2 mM	221209 - rep2 mM	230116 - 2 mM	230213 - 2 mM	230213 - rep2 mM
	0.524349	0.614878	1.89388	2.93533	2.1404	0.722345	0.789158	1.66778	1.98817	1.02116		7.03139	0.879397	0.433257	2.22438	4.13578	0.794823	2.40858	0.549022	1.24167
	0.489617	0.432899	1.9411	3.52224	1.75365	0.956675	0.732357	1.80373	2.37594	0.911683		5.54929	1.02081	0.334123	1.74036	4.3886	1.07701	3.09651	0.890349	0.849642
	0.521465	0.33185	1.36707	3.80518	1.63986	1.18665	0.838397	2.08876	2.08757	1.21082		4.52028	1.068	0.331954	1.61256	3.10465	1.08694	4.05541	0.731429	0.626826
	0.517747	0.544467	1.34777	4.73026	1.62684	1.04623	0.738119	1.61181	1.97493	1.16292		5.28189	1.02096	0.374966	2.36877	2.42295	1.20315	2.10568	0.705876	0.612524
	0.588568	0.712165	1.31482	3.31813	2.61356	1.51457	0.661098	1.7908	2.2641	1.06369		5.31991	0.913919	0.445935	2.15251	2.77088	0.896495	3.39161	1.32941	0.424681
	0.630487	0.617674	1.42971	4.28569	1.6996	1.30642	0.87458	1.89146	2.07893	0.988976		4.59533	0.638384	0.498658	2.31517	3.10648	0.873989	4.01912	0.854989	0.715431
	0.486052	0.610214	1.44603	3.50314	1.85333	1.31275	0.736604	1.88489	1.66625	0.97584		5.52882	0.620386	0.375705	2.51254	3.25191	1.18383	2.12342	1.09392	0.549634
	0.482945	0.48707	1.9311	3.16917	1.73831	2.00386	0.649159	1.31859	1.72738	1.21398		5.85363	0.711865	0.34819	2.14889	2.41599	0.854392	2.45716	0.904901	0.530965
	0.429712	0.714782	1.77993	3.29822	1.65987	1.42335	0.61882	1.613	1.55772	1.20214		5.41831	0.923115	0.332142	1.86003	2.74752	1.34219	2.72234	1.0016	0.681481
	0.399826	0.613245	1.58119	3.19762	1.789	1.11082	0.613805	1.5965	2.12502	1.40578		5.92748	0.784635	0.378419	1.95593	2.87358	1.30075	2.57499	0.537287	0.729675
	0.55745	0.550516	1.46928	4.15081	1.59334	1.18199	0.512431	1.76908	1.74787	0.886234		7.03536	0.68366	0.397095	1.94231	2.53629	1.58303	1.8935	0.7822	1.01608
	0.450199	0.502345	2.24116	3.73787	1.98709	1.0299	0.693555	1.88258	2.20528	1.06684		5.51358	0.71215	0.400961	2.00129	2.40624	1.33873	3.02999	0.682372	0.958676
	0.531027	0.75808	1.93393	3.41563	1.48444	1.13501	1.22024	1.84678	2.38285	0.941533		6.16738	0.744288	0.453415	2.03275	3.0554	1.33428	1.82643	0.903148	0.672485
	0.558174	0.75652	1.43753	3.41892	1.53982	1.40529	0.714115	1.61692	1.61855	1.15774		4.52468	0.787191	0.33952	2.77608	2.76576	1.6736	2.01804	0.906798	1.16722
	0.476911	0.671518	1.70927	3.12896	2.71307	1.36203	0.581551	1.73842	1.86843	1.07307		5.41609	0.938068	0.396061	2.66806	2.19855	2.02156	2.37448	0.869678	1.10371
	0.39931	0.668406	1.92528	3.68173	1.84824	1.30336	0.606507	1.84757	1.81355	1.23074		5.27579	1.12488	0.445748	2.01284	1.51552	1.72615	2.77895	1.01831	0.902492
	0.590807	0.496963	1.73452	3.49723	1.79407	1.95154	0.728585	1.19195	1.8666	1.32643		4.9879	0.669432	0.772105	2.58693	1.99136	2.39511	3.16882	0.827712	0.97051
	0.621531	0.742789	1.34738	3.03894	1.32255	1.29419	0.635083	1.47621	1.7062	1.09713		5.21204	0.837928	0.466762	1.80565	2.62762	1.66358	3.1259	0.749705	1.10371
	0.546694	0.821591	1.69445	4.19507	1.32994	1.3022	0.523476	1.46735	2.33177	1.35924		5.18119	0.934696	0.492945	1.91569	2.53901	1.81088	2.70251	0.819853	0.549782
	0.465296	0.739662	1.36504	3.28628	1.57157	0.956239	0.5589	1.38793	2.08421	1.3041		5.68529	0.75425	0.526226	2.03756	2.22517	1.72469	3.29838	1.01819	0.872144
	0.406078	0.650105	1.64171	2.9753	1.47182	1.39834	0.6092	2.38469	1.75309	1.31477		4.12502	0.759941	0.428855	2.57177	2.512	1.68884	1.9238	0.868959	0.778455
	0.387666	0.659713	2.25475	3.25538	1.66084	0.81578	0.878181	1.61981	2.05336	1.12589		4.71814	0.742827	0.472639	2.40543	2.59544	2.04336	2.73078	0.850761	0.839843
	0.405313	0.673608	1.84707	2.15996	1.68744	1.03248	0.54703	1.57902	2.35074	1.01749		5.28365	0.712543	0.431479	1.80774	2.56436	0.639338	2.22041	0.869247	0.612209
	0.475591	0.488555	1.69446	3.44895	1.70558	0.902988	0.638405	1.50848	1.91061	0.945525		4.43837	0.715287	0.575993	1.82311	2.23687		2.33384	0.674126	0.637952
	0.570677	0.750822	1.95658	3.24683		1.1559	0.641253	1.96305	2.21518	1.05272		6.12958	0.916384	0.489138	2.43207	2.33304		3.48934	0.744504	0.608695
	0.557116	0.878833	1.94456	3.05124		0.75957	0.50811	1.97918	2.10418	0.874406		4.82955		0.394769	2.33037	2.53392		1.83463	0.864913	0.712793
	0.646297	0.502906	1.58284	3.4684		1.18861	0.435543	1.74797	1.97361	0.975514		4.27742		0.474674	2.94112	2.79793		2.26413	0.886348	1.03882
	0.476092	0.762897	1.39099	3.56822		1.14542	0.626663	1.67544	1.8644	0.854173		5.42201		0.457191	1.86706	2.1905		2.77539	0.797614	0.658259
	0.576534	0.519971	1.60304	3.5692		1.17324	0.680517	1.38109	1.9298	1.19319		6.56869		0.431902	2.18021	2.56272		3.13625	0.666813	0.534942
	0.664665	0.734595	1.27384	3.45597		1.16099	0.731185	1.73158	2.06497	1.40905		5.51098		0.495998	3.42451	1.66614		3.27105	0.801017	0.651034
	0.706284	0.723719	2.00829	3.25009		1.29858		1.3931	1.89829	0.870507		4.34566		0.487337	2.2463	2.81043		4.13807	0.723678	0.470987
	0.554145	0.426865	1.44265	3.36055		1.47091		1.73038	2.06016	0.905612		5.21409		0.526751	3.04437	2.24033		2.74406	0.526001	0.813807
	0.461028	0.685523	1.88367	3.07261		1.18569		1.55606	2.18476	1.3147		4.7804		0.713947	3.70099	1.93103		2.95429	0.839078	0.735402
	0.42566	0.696595	2.30679	3.06584		1.59088		1.46542	2.08934	1.4873		3.79633		0.482305	2.53864	2.00991		3.2729	0.80347	0.362063
	0.385573	0.678489	1.99291	3.49313		1.27523		1.71767	1.98424	1.38785		6.3363		0.394665	2.92417	2.16068		2.60841	0.915283	0.449936
	0.61896	0.631382	1.90133	3.61825		0.649519		1.00468	2.27469	0.894722		4.1899		0.60311	2.59592	2.25419		2.77873	0.668267	0.777104
	0.497461	0.715269	1.45501	2.64745		0.950678		1.03049	2.3028	1.07197		4.67542		0.585501	2.46761	2.24233		3.06729	0.954634	0.626263
	0.548707	0.729374	1.37345	2.49918		1.05923		1.51514	2.2456	1.12947		4.68669		0.414465	3.28419	1.9324		2.80748	0.719458	0.628476
	0.502093	0.929429	2.05307	3.01132		1.07106		1.60751	2.23689	1.17272		4.38767		0.380607	2.9494	1.76736		2.54952	1.03352	0.931179
	0.389567	0.645474	2.2717	3.58393		0.635384		1.50236	2.27251	1.06819					2.28607	2.0541		3.11653	1.31928	0.433534
		0.769972	1.78687			0.707146		1.45292	2.2281	1.17074					1.99218	2.05236		2.70983	1.04951	0.815331
		0.639893	1.76503					1.53637	2.39084	1.32203					1.5848	2.41038		3.72859	0.689818	0.549169
		0.844448	1.77986					1.22725	1.91047	0.897102					2.31719	1.82384		2.78769	0.883295	0.424703
		0.729877	1.81202						1.99108	1.50722					2.32422	2.28489		3.15551	0.588139	1.07719
		0.795185	1.72733							1.00733					1.5786	2.10081		3.77477	1.08442	0.665463
		0.667806	1.7236							1.20854					2.44345	1.83338		4.44107	0.555592	0.868362
		0.782822	1.70065							1.069					2.07582	2.16918		3.12138	0.608504	0.83612
		0.691242	1.37647							0.919181					2.35448	2.01381		3.80242	0.856592	0.617332
		0.658342	2.02403							1.0441					6.7582	1.79427		3.53804	0.881677	0.535707
		0.634121	1.44037							0.949629					1.98528	2.50122		2.39299	1.12604	0.499229
		0.536704	1.37782							1.20599					2.72579	2.38483		3.78476	0.76945	0.564009
		0.94303	1.569							0.990099					2.92417	1.93251		2.52274	1.02387	0.668813
		0.537353	1.65915							0.962629					3.32936	1.48175		2.78602	0.597389	0.860962
		0.785985	2.08034							0.84517					3.21175	1.82272		2.19499	0.456921	0.50333
		0.708392	2.84469							0.937828					2.76677			4.81772	0.620426	0.812032
		0.862574	1.76511							0.808698					2.6524			3.77298	0.810924	0.857804
		0.747725	1.40541							1.4327					2.63511			3.22561	0.702913	0.53525
		0.754792	1.56136							1.67512					2.86916			4.77081	0.52611	0.665736
		0.686322	1.49638							1.05315					3.68283			1.75032	0.871972	0.387107
		0.768529	1.40304							0.72987					2.94481			2.01736	0.673399	0.344661
		0.706581	1.71465												3.50822			2.10261	0.734147	0.876439
		0.598487	1.55069												3.14928			2.57105	0.546445	0.465806
		0.869153	1.76803												2.86609			2.65614	0.805813	0.77899
		0.975457	1.40196												2.91821			2.30305	0.594719	0.581018
		0.615419	1.77272												2.58503			1.96141	0.603628	0.883889
		0.933993	1.46985												3.36293			1.81274	0.51895	0.428379
			1.42058												3.76224			2.50669	0.674594	0.618406
			1.52447												2.93823			2.58459	0.511434	0.528971
			1.42832												3.23939				0.980966	0.474216
			2.16121												3.66279				0.66951	0.936157
			1.7537												3.98029				1.07359	0.416278
			1.86004												4.90046				0.634631	1.07167
			2.02243												3.33464				0.559793	0.671946
			1.54931												2.8322				0.821363	0.809965
			1.81457												4.14311				0.513027	0.529821
			1.44788												5.27666				0.551514	0.580855
			1.98726												4.63506				0.734081	0.583671
			1.24606												4.49012				0.861685	0.587502
			1.30873												3.41669				0.671477	0.708498
			1.47392												4.41485				0.546951	0.595333
			1.51064												2.93316				0.561793	0.621204
			1.29529												2.94158				1.08737	0.858568
			1.59526												4.99618				0.577669	0.405484
			1.69227												4.04839				0.420159	0.63676
			2.29216																0.542097	0.966489
			1.32858																0.44536	0.734747
			1.29531																0.812374	0.832376
			1.69293																0.768276	0.666642
			1.83152																0.425094	0.56207
																			0.421094	0.506955
																			0.833477	0.881707
																			0.536604	0.7101
																			0.564018	0.876797
																			0.775466	0.660323
																			0.52777	0.559675
																			0.613889	0.76912
																			0.602499	1.28843
																			0.910041	0.611942
																			0.832373	0.599899
																			0.876434
																			0.537454
																			0.619339
																			0.613097
																			0.834884
																			0.78977
																			0.503062
																			0.423567
																			0.50868
																			0.656832
																			0.534322
																			0.609121
																			0.581156
																			0.667127
																			0.497629
																			0.453105
																			0.523864
																			0.505622
																			0.580952
																			0.609541
																			0.522911
																			0.789624
																			0.781911
																			0.889047
																			0.500539
																			0.528415
																			0.429829
																			0.726463
																			1.0455
File	210609 - 2 mM	210609 - rep 2 mM	210625 - 2 mM	210625 - rep2 mM	210630 - 2 mM	210630 - rep2 mM	210701 - 2 mM	210701 - rep2 mM	210721 - 2 mM	210721 - rep2 mM		210820 - 2 mM	210910 - 2 mM	210910 - rep2 mM	221018 - 2 mM	221209 - 2 mM	221209 - rep2 mM	230116 - 2 mM	230213 - 2 mM	230213 - rep2 mM
Mean	0.513092	0.683575	1.68852	3.37796	1.75934	1.17398	0.677421	1.6233	2.04002	1.1067	Mean	5.22414	0.8246	0.456039	2.83314	2.39039	1.40247	2.86445	0.727236	0.70249
Median	0.50992	0.688782	1.69293	3.38809	1.69352	1.17324	0.645206	1.613	2.06256	1.06859	Median	5.27579	0.784635	0.445748	2.64376	2.30896	1.33873	2.75972	0.712667	0.665463
Standard deviation	0.0822665	0.129211	0.296129	0.460458	0.326798	0.295336	0.145295	0.26349	0.220053	0.196834	Standard deviation	0.765264	0.138014	0.0954037	0.9255	0.544235	0.443016	0.712851	0.192907	0.202351

## Sheet: F-wave_latency
	SCN								TN
	210609	210625	210630	210701	210721				210820	210910	221018	221209	230116	230213
Fmin latency (ms)	28.34	35.47	26.86	18.62	28.18			Fmin latency (ms)	30.19	24.6	47.96	34.99	35.05	33.8
Fmax latency (ms)	31.01	39.07	30.87	23.54	32.67			Fmax latency (ms)	36.41	29.21	52.83	38.14	41.72	40.33
Average latency (ms)	29.2524	37.5937	27.6884	20.1253	30.891			Average latency (ms)	37.064	26.5221	48.5147	35.624	38.5141	36.4175
Latency Var (jitter - ms2)	0.471929	2.28445	0.588804	0.171396	0.103111			Latency Var (jitter - ms2)	0.801089	0.131627	1.59387	0.227027	1.72638	2.15474
Chronodispersion (ms)	2.67	3.6	4.01	4.92	4.49			Chronodispersion (ms)	6.22	4.61	4.87	3.15	6.67	6.53

## Sheet: VAR_of_latency_comparison
		Code	F-wave Latency variance (ms2)	Direct response Latency variance (ms2)	Colour-code
	SCN	210609	0.471929	0.000555556	#EEACFF
		210625	2.28445	0.000662222	#E26FFF
		210630	0.588804	0.000839999	#D631FF
		210701	0.171396	0.000337778	#6B0086
		210721	0.103111	4.55555e-05	#470059
	TN	210820	0.801089	0.000197995	#EEACFF
		210910	0.131627	7.11112e-05	#E26FFF
		221018	1.59387	0.00695556	#D631FF
		221209	0.227027	0.000733334	#6B0086
		230116	1.72638	0.000573334	#470059
		230213	2.15474	0.000466666	#A20059
